# Supplementary material for: Elevated Soybean Seed Oil Phenotype Associated with a Single Nucleotide Polymorphism in GmNFR1α
Source: Plants (Basel). 2025 Dec 3;14(23):3676. doi: 10.3390/plants14233676 (PMC12694145; doi:10.3390/plants14233676)
Supplement: Supplementary file 1 [file plants-14-03676-s001.zip]

Archive with 7 entries (7 files):
- Figure S1.pdf
- Figure S2.pdf
- Figure S3.pdf
- Table S1.pdf
- Table S2.xlsx
- Table S3.pdf
- Table S4.xlsx
