# Supplementary material for: Elevated Soybean Seed Oil Phenotype Associated with a Single Nucleotide Polymorphism in GmNFR1α
Source: Plants (Basel). 2025 Dec 3;14(23):3676. doi: 10.3390/plants14233676 (PMC12694145; doi:10.3390/plants14233676)
Supplement: Supplementary file 1 [file plants-14-03676-s001.zip › Table S2.xlsx]

## Sheet: Table S2
Table S2. SNPs in the defined interval on chromosome 2.
a6 chromosome	a6 position	REF	ALT	QUAL	Gene		BLAST RESULT	Effect		Notes
Gm02	50728096	G	A	681.77	Glyma.02G258200.1	intron
Gm02	50792105	G	A	446.77	intergenic
Gm02	50883904	G	A	377.77	intergenic
Gm02	50916929	C	T	438.77	intergenic
Gm02	50935747	CAA	C	36.73	intergenic
Gm02	50992397	AATAT	A	31.73	intergenic
Gm02	51016381	G	A	635.77	Glyma.02G262251.3	5'UTR	Mannosyl-glycoprotein endo-beta-N-acetylglucosaminidase / Endo-beta-N-acetylglucosaminidase
Gm02	51027111	C	A	43.77	Glyma.02G262300.1	intron	mannosyl-glycoprotein endo-beta-N-acetylglucosaminidase (E3.2.1.96)
Gm02	51044565	G	GT	37.73	intergenic
Gm02	51127444	CAAT	C	61.73	intergenic
Gm02	51145802	G	A	389.77	intergenic
Gm02	51146516	G	A	258.80	intergenic
Gm02	51224009	G	GT	35.73	intergenic
Gm02	51226628	T	TA	50.73	intergenic
Gm02	51251333	T	C	196.77	intergenic
Gm02	51251364	G	A	241.77	intergenic
Gm02	51251386	G	C	244.77	intergenic
Gm02	51251466	A	G	486.77	intergenic
Gm02	51251484	T	C	427.77	intergenic
Gm02	51251494	T	C	465.77	intergenic
Gm02	51251582	T	C	191.77	intergenic
Gm02	51251635	C	T	37.77	intergenic
Gm02	51453505	G	A	638.77	intergenic
Gm02	51471717	C	CA	30.73	Glyma.02G268100.1	intron	ankyrin repeat
Gm02	51498452	G	A	716.77	intergenic
Gm02	51535464	G	T	47.77	Glyma.02G269300.1	intron	nucleobase ascorbate transporter
Gm02	51569744	C	T	655.77	intergenic
Gm02	51580770	C	CT	36.73	Glyma.02G269600	3'UTR	SF183 - PROTEIN LYK5
Gm02	51656971	C	CAT	44.73	Glyma.02G270600	3'UTR	CLE22 protein n=1 Tax=Glycine max
Gm02	51669213	G	A	689.77	Glyma.02G270700	CDS	chitin elicitor receptor kinase 1 (CERK1)	synonomous
Gm02	51674794	G	A	1090.77	Glyma.02G270800	CDS	chitin elicitor receptor kinase 1 (CERK1)	G329E
Gm02	51765943	G	GA	36.73	intergenic
Gm02	51994881	CT	C	52.73	intergenic
Gm02	52040886	CTA	C	38.73	intergenic						forward sequence context:
Gm02	52171072	C	T	784.77	Glyma.02G276800	CDS	UBA-like // Ubiquitin-associated domain	D202N			TGTTTGAAGGTGGTGAAGATGCA[g/a]ATGGTAACAAGGATACAAACA
Gm02	52294059	C	T	472.77	intergenic
Gm02	52339376	A	G	13895.7	Glyma.02G279100	intron	vesicle-associated membrane protein 7 (VAMP7)
Gm02	52339381	A	G	15485.7	Glyma.02G279100	intron
Gm02	52339388	A	AT	16698.7	Glyma.02G279100	intron
Gm02	52339435	T	TC	27504.7	Glyma.02G279100	intron
Gm02	52339441	T	TG	29629.7	Glyma.02G279100	intron
Gm02	52339449	A	G	39759.7	Glyma.02G279100	intron
Gm02	52339496	G	C	34603.7	Glyma.02G279100	intron
Gm02	52339558	A	G	35103.7	Glyma.02G279100	intron
Gm02	52339562	T	C	34300.7	Glyma.02G279100	intron
Gm02	52339587	A	G	22605.7	Glyma.02G279100	intron
Gm02	52339633	G	T	6501.77	Glyma.02G279100	intron
Gm02	52339635	C	T	6501.77	Glyma.02G279100	intron
Gm02	52339636	T	G	5960.77	Glyma.02G279100	intron
Gm02	52339641	CT	C	3738.73	Glyma.02G279100	intron
Gm02	52339646	C	A	2103.77	Glyma.02G279100	intron
Gm02	52375011	C	T	251.80	Glyma.02G279600	3' UTR	PEP Carboxylase domain
Gm02	52525468	T	C	554.77	Glyma.02G281000	intron	Chromatin remodeling complex WSTF-ISWI, small subunit
Gm02	52619936	T	TTA	39.77	Glyma.02G281900	intron	MATERNAL EFFECT EMBRYO ARREST PROTEIN
