# Supplementary material for: Elevated Soybean Seed Oil Phenotype Associated with a Single Nucleotide Polymorphism in GmNFR1α
Source: Plants (Basel). 2025 Dec 3;14(23):3676. doi: 10.3390/plants14233676 (PMC12694145; doi:10.3390/plants14233676)
Supplement: Supplementary file 1 [file plants-14-03676-s001.zip › Table S4.xlsx]

## Sheet: TableS4_allele_catalog
Supplemental Table S4. SNPs in Glyma.02g270800 from sequenced accessions
Soja	Landrace	Elite	Total	Cultivar	Gene	Chromosome	45476066	45476100	45476182	45476190	45476220	45476430	45477002	45477307	45477339	45477379	45477844	45478463	45479594	45480299	45480703	45480732
11	926	1248	2430	135	Glyma.02G270800	Chr02	C|Ref	A|Ref	T|Ref	G|Ref	T|Ref	A|Ref	G|Ref	A|Ref	T|Ref	GA|Ref	G|Ref	C|Ref	T|Ref	C|Ref	G|Ref	A|Ref
101	67	173	345	2	Glyma.02G270800	Chr02	C|Ref	G|missense_variant|Y19C	T|Ref	G|Ref	T|Ref	A|Ref	G|Ref	A|Ref	T|Ref	GA|Ref	G|Ref	C|Ref	T|Ref	C|Ref	G|Ref	A|Ref
1	68	3	73	1	Glyma.02G270800	Chr02	C|Ref	G|missense_variant|Y19C	T|Ref	G|Ref	T|Ref	A|Ref	G|Ref	A|Ref	T|Ref	GA|Ref	G|Ref	C|Ref	T|Ref	C|Ref	G|Ref	C|missense_variant|I605L
0	33	6	43	2	Glyma.02G270800	Chr02	G|missense_variant|L8V	G|missense_variant|Y19C	T|Ref	G|Ref	T|Ref	A|Ref	G|Ref	A|Ref	T|Ref	GA|Ref	G|Ref	C|Ref	T|Ref	C|Ref	G|Ref	A|Ref
21	3	1	26	0	Glyma.02G270800	Chr02	C|Ref	G|missense_variant|Y19C	T|Ref	G|Ref	T|Ref	A|Ref	G|Ref	A|Ref	C|missense_variant|I242T	GA|Ref	G|Ref	C|Ref	T|Ref	C|Ref	G|Ref	A|Ref
6	1	0	7	0	Glyma.02G270800	Chr02	C|Ref	G|missense_variant|Y19C	T|Ref	G|Ref	T|Ref	A|Ref	A|missense_variant|D210N	A|Ref	T|Ref	GA|Ref	G|Ref	C|Ref	T|Ref	G|missense_variant|A525G	G|Ref	A|Ref
2	0	0	2	0	Glyma.02G270800	Chr02	C|Ref	G|missense_variant|Y19C	T|Ref	G|Ref	T|Ref	A|Ref	G|Ref	G|missense_variant|I231M	T|Ref	GA|Ref	G|Ref	C|Ref	T|Ref	C|Ref	G|Ref	A|Ref
2	0	0	2	0	Glyma.02G270800	Chr02	C|Ref	G|missense_variant|Y19C	A|missense_variant|N46K	G|Ref	C|missense_variant|I59T	A|Ref	G|Ref	A|Ref	T|Ref	GA|Ref	G|Ref	C|Ref	T|Ref	C|Ref	G|Ref	C|missense_variant|I605L
2	0	0	2	0	Glyma.02G270800	Chr02	C|Ref	G|missense_variant|Y19C	T|Ref	G|Ref	T|Ref	A|Ref	G|Ref	A|Ref	T|Ref	GA|Ref	G|Ref	C|Ref	T|Ref	G|missense_variant|A525G	G|Ref	A|Ref
0	0	2	2	0	Glyma.02G270800	Chr02	C|Ref	A|Ref	T|Ref	G|Ref	T|Ref	A|Ref	G|Ref	A|Ref	T|Ref	GA|Ref	G|Ref	G|missense_variant|Q347E	T|Ref	C|Ref	G|Ref	A|Ref
1	0	0	1	0	Glyma.02G270800	Chr02	C|Ref	G|missense_variant|Y19C	T|Ref	G|Ref	T|Ref	A|Ref	G|Ref	A|Ref	T|Ref	GA|Ref	A|missense_variant|G274R	C|Ref	T|Ref	C|Ref	G|Ref	A|Ref
1	0	0	1	0	Glyma.02G270800	Chr02	C|Ref	G|missense_variant|Y19C	T|Ref	G|Ref	T|Ref	A|Ref	G|Ref	A|Ref	T|Ref	GA|Ref	G|Ref	C|Ref	C|missense_variant|I446T	C|Ref	G|Ref	A|Ref
1	0	0	1	0	Glyma.02G270800	Chr02	C|Ref	G|missense_variant|Y19C	T|Ref	G|Ref	T|Ref	T|missense_variant|D129V	G|Ref	A|Ref	T|Ref	GA|Ref	G|Ref	C|Ref	T|Ref	C|Ref	G|Ref	A|Ref
1	0	0	1	0	Glyma.02G270800	Chr02	C|Ref	G|missense_variant|Y19C	T|Ref	A|missense_variant|R49Q	T|Ref	A|Ref	G|Ref	A|Ref	T|Ref	GA|Ref	G|Ref	C|Ref	T|Ref	C|Ref	G|Ref	A|Ref
1	0	0	1	0	Glyma.02G270800	Chr02	C|Ref	G|missense_variant|Y19C	T|Ref	G|Ref	T|Ref	A|Ref	A|missense_variant|D210N	A|Ref	T|Ref	GA|Ref	G|Ref	C|Ref	T|Ref	C|Ref	G|Ref	A|Ref
1	0	0	1	0	Glyma.02G270800	Chr02	C|Ref	G|missense_variant|Y19C	T|Ref	G|Ref	T|Ref	A|Ref	G|Ref	A|Ref	T|Ref	GA|Ref	G|Ref	C|Ref	T|Ref	C|Ref	A|missense_variant|C595Y	A|Ref
0	0	0	1	0	Glyma.02G270800	Chr02	C|Ref	A|Ref	T|Ref	G|Ref	T|Ref	A|Ref	G|Ref	A|Ref	T|Ref	G|frameshift_variant|T257fs	G|Ref	C|Ref	T|Ref	C|Ref	G|Ref	A|Ref
Polymorphisms in Glyma.02g270800 mapped in the Soy2929 Allele catalog. SNP positions are based on soybean assembly version 6 (glyma.Wm82.gnm6). The red highlighted line is T201/PI 548193.
https://soykb.org/SoybeanAlleleCatalogTool/
Reference: Chan YO, Dietz N, Zeng S, Wang J, Flint-Garcia S, Salazar-Vidal MN, Škrabišová M, Bilyeu K, Joshi T: The Allele Catalog Tool: a web-based interactive tool for allele discovery and analysis. BMC Genomics 2023, 24(1):107.
